# Supplementary material for: Mapping the EORTC QLQ-C30 to EQ-5D-3L in patients with breast cancer
Source: BMC Cancer. 2021 Nov 18;21:1237. doi: 10.1186/s12885-021-08964-5 (PMC8600775; doi:10.1186/s12885-021-08964-5)
Supplement: Supplementary file 1 — Additional file 1. Excel Calculator. [file 12885_2021_8964_MOESM1_ESM.xlsm]

## Sheet: QLQ-C30
EQ-5D (UK tariff) calculator from QLQ-C30 subscores
This calculator is based on results reported in Gray LA, Wailoo AJ & Hernandez Alava M "Mapping the QLQ-C30 instrument to EQ-5D-3L in Patients with Breast Cancer", Value in Health (tbc)
Please cite our paper if you use the calculator!
Developed in Microsoft Excel 2010.
INPUTS
	User inputs			Used in model
QL2	70		QL2100 (0-1)	0.7
PF2	50		PF2100 (0-1)	0.5
RF2	60		RF2100 (0-1)	0.6
EF	70		EF100 (0-1)	0.7
CF	40		CF100 (0-1)	0.4
SF	50		SF100 (0-1)	0.5
FA	40		FA100 (0-1)	0.4
NV	90		NV100 (0-1)	0.9
PA	50		PA100 (0-1)	0.5
DY	80		DY100 (0-1)	0.8
SL	40		SL100 (0-1)	0.4
AP	70		AP100 (0-1)	0.7
CO	70		CO100 (0-1)	0.7
DI	70		DI100 (0-1)	0.7
FI	80		FI100 (0-1)	0.8
Age	60		Age/10	6
OUTPUTS
Outputs	Component Expected EQ-5D			Component probabilities			Overall expected EQ-5D
1	0.592437			0.172785
2	0.26508			0.327787			0.553748
3	0.534237			0.101558
4	0.779749			0.397869			0.553748

## Sheet: Table of Results
4 component Adjusted Limited Dependent Variable Mixture Model
		b	se	z	pvalue	ll	ul
Comp_1	QL2100	0.0436689	0.0237748	1.83677	0.0662436	-0.00292887	0.0902666
Comp_1	PF2100	0.198548	0.0238066	8.34006	7.42556e-17	0.151888	0.245208
Comp_1	RF2100	0.00214939	0.0182352	0.11787	0.90617	-0.033591	0.0378898
Comp_1	EF100	0.0680577	0.0110708	6.1475	7.8714e-10	0.0463594	0.0897561
Comp_1	CF100	0.0276123	0.0127447	2.16657	0.0302673	0.00263318	0.0525914
Comp_1	SF100	0.0158441	0.0178493	0.88766	0.374724	-0.0191399	0.0508281
Comp_1	FA100	0.114272	0.0198989	5.74264	9.32104e-09	0.075271	0.153273
Comp_1	NV100	0.0270013	0.0242877	1.11173	0.266256	-0.0206018	0.0746043
Comp_1	PA100	0.0290234	0.0183319	1.58322	0.113372	-0.00690649	0.0649534
Comp_1	DY100	-0.00231955	0.0113074	-0.205137	0.837465	-0.0244816	0.0198425
Comp_1	SL100	3.75223e-05	0.00876886	0.00427904	0.996586	-0.0171491	0.0172242
Comp_1	AP100	-0.0177323	0.0103108	-1.71978	0.0854732	-0.0379412	0.00247654
Comp_1	CO100	-0.03318	0.0105893	-3.13334	0.00172829	-0.0539347	-0.0124253
Comp_1	DI100	-0.0243384	0.0150569	-1.61643	0.106001	-0.0538495	0.00517257
Comp_1	FI100	-0.0415073	0.0139731	-2.97052	0.00297299	-0.0688941	-0.0141206
Comp_1	age10	0.00356958	0.00259879	1.37355	0.169581	-0.00152396	0.00866312
Comp_1	_cons	0.376481	0.0362848	10.3757	3.19762e-25	0.305364	0.447598
Comp_2	QL2100	-0.071265	0.0735598	-0.968804	0.332643	-0.21544	0.0729095
Comp_2	PF2100	0.543024	0.108579	5.00119	5.69772e-07	0.330213	0.755835
Comp_2	RF2100	0.165019	0.0718582	2.29645	0.0216503	0.0241791	0.305858
Comp_2	EF100	0.347784	0.0506995	6.85972	6.89942e-12	0.248415	0.447154
Comp_2	CF100	0.0964184	0.0676282	1.42571	0.153952	-0.0361305	0.228967
Comp_2	SF100	0.0704302	0.058618	1.20151	0.229553	-0.0444589	0.185319
Comp_2	FA100	0.0223117	0.0977923	0.228154	0.819527	-0.169358	0.213981
Comp_2	NV100	-0.182435	0.0923442	-1.9756	0.0481999	-0.363427	-0.00144407
Comp_2	PA100	-0.239014	0.0570023	-4.19306	2.75211e-05	-0.350737	-0.127292
Comp_2	DY100	0.0712924	0.0819388	0.870069	0.384263	-0.0893047	0.231889
Comp_2	SL100	0.00310558	0.0467629	0.0664113	0.94705	-0.088548	0.0947591
Comp_2	AP100	0.0213612	0.0721259	0.296166	0.767104	-0.120003	0.162725
Comp_2	CO100	-0.0569626	0.0409955	-1.38949	0.164685	-0.137312	0.023387
Comp_2	DI100	0.0332868	0.117244	0.283911	0.776478	-0.196506	0.26308
Comp_2	FI100	-0.0655058	0.0317035	-2.0662	0.0388092	-0.127643	-0.00336817
Comp_2	age10	-0.033434	0.00917482	-3.6441	0.000268325	-0.0514163	-0.0154517
Comp_2	_cons	0.0983373	0.107258	0.916831	0.359231	-0.111884	0.308559
Comp_3	QL2100	-0.259694	0.145872	-1.78029	0.0750289	-0.545598	0.0262098
Comp_3	PF2100	0.629097	0.102645	6.12885	8.85143e-10	0.427916	0.830278
Comp_3	RF2100	-0.0549864	0.0745842	-0.737239	0.460977	-0.201169	0.0911959
Comp_3	EF100	0.430255	0.0696236	6.17974	6.42091e-10	0.293796	0.566715
Comp_3	CF100	0.0379282	0.0679294	0.558348	0.576607	-0.095211	0.171067
Comp_3	SF100	0.169777	0.0645568	2.62989	0.00854129	0.0432482	0.296306
Comp_3	FA100	0.0800771	0.111235	0.719889	0.471593	-0.13794	0.298094
Comp_3	NV100	0.167049	0.0811894	2.05752	0.0396365	0.00792027	0.326177
Comp_3	PA100	-0.370786	0.0620509	-5.97551	2.29369e-09	-0.492403	-0.249168
Comp_3	DY100	0.0319512	0.0493278	0.647731	0.517159	-0.0647296	0.128632
Comp_3	SL100	-0.0792752	0.0473474	-1.67433	0.0940657	-0.172074	0.013524
Comp_3	AP100	-0.0737989	0.0585647	-1.26013	0.207624	-0.188583	0.0409858
Comp_3	CO100	0.0322606	0.0469633	0.686932	0.492125	-0.0597857	0.124307
Comp_3	DI100	0.238132	0.0740192	3.21716	0.00129466	0.0930566	0.383206
Comp_3	FI100	0.0661777	0.0428291	1.54516	0.122308	-0.0177657	0.150121
Comp_3	age10	-0.035348	0.0155204	-2.27752	0.0227549	-0.0657673	-0.00492865
Comp_3	_cons	0.0641657	0.156417	0.410222	0.681643	-0.242406	0.370738
Comp_4	QL2100	0.000659164	0.0272366	0.0242014	0.980692	-0.0527237	0.054042
Comp_4	PF2100	0.114403	0.0496325	2.30501	0.0211661	0.0171255	0.211681
Comp_4	RF2100	-0.00802519	0.0394379	-0.203489	0.838752	-0.085322	0.0692716
Comp_4	EF100	0.091721	0.0235954	3.88724	0.000101391	0.0454749	0.137967
Comp_4	CF100	0.0379889	0.0187333	2.02788	0.0425729	0.00127221	0.0747055
Comp_4	SF100	-0.0374236	0.0250204	-1.49572	0.134726	-0.0864628	0.0116155
Comp_4	FA100	-0.066784	0.0341485	-1.95569	0.0505011	-0.133714	0.000145782
Comp_4	NV100	0.177026	0.064825	2.73084	0.0063174	0.0499718	0.304081
Comp_4	PA100	-0.265139	0.0418078	-6.34186	2.27001e-10	-0.347081	-0.183197
Comp_4	DY100	-0.0205046	0.0336141	-0.609999	0.541862	-0.0863869	0.0453778
Comp_4	SL100	0.0111611	0.0157718	0.707663	0.479154	-0.019751	0.0420732
Comp_4	AP100	-0.0257944	0.0319426	-0.807522	0.419366	-0.0884008	0.036812
Comp_4	CO100	0.0230786	0.0174102	1.32558	0.184978	-0.0110447	0.0572019
Comp_4	DI100	-0.00647539	0.0323465	-0.200188	0.841333	-0.0698734	0.0569226
Comp_4	FI100	0.00801014	0.0191609	0.418047	0.675913	-0.0295445	0.0455648
Comp_4	age10	-0.00663324	0.00410635	-1.61536	0.106233	-0.0146815	0.00141506
Comp_4	_cons	0.716075	0.0532533	13.4466	3.22471e-41	0.6117	0.82045
Prob_C1	QL2100	4.13819	3.5846	1.15444	0.248321	-2.88749	11.1639
Prob_C1	c.QL2100#c.QL2100	-8.61341	3.20821	-2.6848	0.00725732	-14.9014	-2.32543
Prob_C1	_cons	0.489763	1.0626	0.460908	0.644865	-1.5929	2.57243
Prob_C2	QL2100	-6.90517	2.90377	-2.378	0.0174067	-12.5965	-1.21389
Prob_C2	c.QL2100#c.QL2100	7.17276	2.19238	3.27168	0.00106912	2.87577	11.4697
Prob_C2	_cons	1.12521	0.991004	1.13542	0.256198	-0.817123	3.06754
Prob_C3	QL2100	-9.79258	3.22489	-3.03657	0.0023929	-16.1132	-3.47192
Prob_C3	c.QL2100#c.QL2100	4.02732	2.6088	1.54374	0.122651	-1.08584	9.14047
Prob_C3	_cons	3.51592	0.882566	3.98375	6.78349e-05	1.78613	5.24572
lns_1	_cons	-3.05247	0.0576044	-52.9903	0	-3.16538	-2.93957
lns_2	_cons	-2.32636	0.0910595	-25.5477	5.82947e-144	-2.50483	-2.14788
lns_3	_cons	-1.35183	0.0421001	-32.1099	3.21018e-226	-1.43434	-1.26931
lns_4	_cons	-2.98384	0.111038	-26.8722	4.64706e-159	-3.20147	-2.7662
_diparm1	sigma1	0.0472419	0.00272134			0.0421982	0.0528883
_diparm1	sigma2	0.0976509	0.00889204			0.0816895	0.116731
_diparm1	sigma3	0.258767	0.0108941			0.238272	0.281024
_diparm1	sigma4	0.0505984	0.00561835			0.0407025	0.0629003

## Sheet: Covariance Matrix
		Comp_1	Comp_1	Comp_1	Comp_1	Comp_1	Comp_1	Comp_1	Comp_1	Comp_1	Comp_1	Comp_1	Comp_1	Comp_1	Comp_1	Comp_1	Comp_1	Comp_1	Comp_2	Comp_2	Comp_2	Comp_2	Comp_2	Comp_2	Comp_2	Comp_2	Comp_2	Comp_2	Comp_2	Comp_2	Comp_2	Comp_2	Comp_2	Comp_2	Comp_2	Comp_3	Comp_3	Comp_3	Comp_3	Comp_3	Comp_3	Comp_3	Comp_3	Comp_3	Comp_3	Comp_3	Comp_3	Comp_3	Comp_3
		QL2100	PF2100	RF2100	EF100	CF100	SF100	FA100	NV100	PA100	DY100	SL100	AP100	CO100	DI100	FI100	age10	_cons	QL2100	PF2100	RF2100	EF100	CF100	SF100	FA100	NV100	PA100	DY100	SL100	AP100	CO100	DI100	FI100	age10	_cons	QL2100	PF2100	RF2100	EF100	CF100	SF100	FA100	NV100	PA100	DY100	SL100	AP100	CO100	DI100
Comp_1	QL2100	0.000565241	-3.81204e-05	-6.50585e-05	-1.85669e-05	2.99144e-05	-0.000116366	-4.67328e-05	-5.64983e-05	-6.12317e-05	2.88404e-05	-4.69641e-05	-5.3344e-05	1.63254e-05	1.7417e-05	5.18364e-05	1.72939e-05	-0.000138215	-7.46347e-05	-3.38882e-05	5.0448e-05	-6.92489e-05	7.91063e-06	-4.0312e-05	-0.000203948	-6.88962e-05	0.000125191	2.157e-05	-2.59103e-05	-6.05583e-05	-1.54923e-05	0.000120715	2.37719e-05	-6.85514e-06	0.00021025	-0.000264653	-3.24469e-05	2.42085e-05	-2.00123e-05	-7.57957e-05	4.05516e-05	2.58531e-05	1.32514e-05	-4.63074e-05	-4.00559e-05	1.27539e-05	5.60857e-05	-8.08292e-07	6.18593e-05
Comp_1	PF2100	-3.81204e-05	0.000566754	-0.000240589	2.3146e-05	1.27389e-05	5.68961e-05	-3.10923e-05	0.000103658	4.09692e-05	5.29366e-05	2.33094e-05	-4.41659e-05	8.38839e-05	6.91845e-05	5.93517e-05	1.98548e-05	-0.000465879	-7.87971e-05	0.00016565	-0.000163658	3.03908e-05	-0.000102626	3.93491e-06	-0.000119953	0.000224833	1.965e-05	-0.000117879	7.97392e-05	-0.000174886	3.78714e-05	-5.62103e-05	-3.91276e-05	9.67175e-06	7.47325e-05	-0.000323316	-4.47156e-06	6.42581e-05	-8.35552e-05	3.64349e-05	8.40565e-06	3.29768e-05	3.33327e-05	-5.08111e-06	1.18841e-05	3.9142e-05	2.38755e-05	-3.84776e-05	3.64223e-05
Comp_1	RF2100	-6.50585e-05	-0.000240589	0.000332524	-1.33866e-05	-2.70787e-05	-8.84503e-05	1.20857e-05	-9.13223e-05	6.94626e-05	-3.45297e-06	2.85957e-06	3.16834e-05	-5.45845e-06	-2.8273e-05	-3.60713e-05	-6.24167e-06	9.28511e-05	0.000138001	-0.000249144	0.000190024	-4.2965e-05	8.28797e-05	4.46481e-05	-0.000128805	-0.000220757	-3.26482e-06	0.000196846	5.38301e-05	0.000156647	5.22439e-05	0.000182424	6.64539e-05	-2.18682e-05	-2.51838e-05	0.000161089	1.69411e-05	-9.40904e-05	2.9412e-05	-3.76771e-05	2.05462e-05	1.34239e-05	-1.46459e-05	-2.26808e-06	-1.99223e-05	-5.32811e-05	-3.54933e-05	-2.32391e-07	-5.13161e-05
Comp_1	EF100	-1.85669e-05	2.3146e-05	-1.33866e-05	0.000122563	-2.77792e-05	-2.84958e-05	8.84537e-06	2.82848e-05	3.07915e-05	-2.19027e-05	1.93168e-05	-1.87919e-06	2.87705e-06	9.6997e-07	-2.09351e-05	-2.25538e-06	-4.39423e-05	-4.96888e-05	0.000117029	-8.2932e-05	1.96703e-06	-6.08764e-05	-1.87199e-05	5.18026e-05	0.000105932	-2.86668e-05	-9.77712e-05	-4.1515e-06	-5.21288e-05	-1.27286e-05	-0.000116353	-3.22994e-05	8.00944e-06	3.77449e-05	2.34519e-05	-1.27097e-05	2.47642e-05	-1.2292e-05	3.01395e-05	1.37247e-05	2.09863e-05	7.98535e-06	-9.74062e-06	2.51116e-05	2.71001e-06	1.2837e-05	-8.58448e-06	6.8531e-06
Comp_1	CF100	2.99144e-05	1.27389e-05	-2.70787e-05	-2.77792e-05	0.000162427	6.44137e-05	8.1529e-05	-2.82617e-05	9.54132e-06	1.2417e-05	-8.92518e-06	7.96301e-06	5.38218e-07	-1.54483e-05	4.28497e-05	6.80259e-06	-0.000246854	0.000121412	-0.000181397	5.51937e-05	1.80359e-05	8.4061e-05	6.89422e-05	2.43342e-05	-6.50424e-05	-2.47782e-05	8.86735e-05	3.21769e-06	5.09678e-05	5.63829e-06	9.89717e-05	3.0413e-05	-1.15817e-05	-7.88214e-05	-0.000123099	6.74122e-05	-1.44786e-05	4.03415e-06	-6.12042e-05	-3.0301e-05	-4.76226e-05	-4.42293e-06	3.91315e-05	-1.80529e-05	-1.33792e-05	-1.39611e-05	-1.17304e-06	-2.16212e-05
Comp_1	SF100	-0.000116366	5.68961e-05	-8.84503e-05	-2.84958e-05	6.44137e-05	0.000318598	0.00011338	0.000108049	1.0666e-05	2.03374e-05	-4.65037e-06	2.60218e-05	-1.41625e-05	-4.88521e-05	7.27655e-05	-5.08999e-07	-0.000265737	0.000113978	-0.000124013	3.69823e-05	8.58086e-05	9.42348e-05	6.65269e-05	0.000179886	-1.78515e-07	-6.0589e-05	1.03415e-05	2.38466e-06	6.59875e-05	-2.13147e-05	7.84526e-05	2.68031e-06	-6.03816e-06	-0.000213969	-0.000191008	8.0596e-05	-2.2201e-05	-2.5578e-05	-4.3984e-06	-0.000109571	-0.000116688	-2.69727e-05	4.90207e-05	-1.58345e-05	1.18329e-05	-4.71909e-05	3.36566e-05	-1.11365e-05
Comp_1	FA100	-4.67328e-05	-3.10923e-05	1.20857e-05	8.84537e-06	8.1529e-05	0.00011338	0.000395964	4.35496e-05	1.53927e-06	-8.73179e-05	-3.03083e-05	2.62763e-05	-8.25294e-05	-7.43863e-05	-2.12382e-05	-3.25948e-06	-0.000245117	0.000109828	-0.000161656	-7.70465e-06	9.7534e-05	0.000147856	5.64211e-05	0.000406408	-1.60098e-05	-0.00016301	-0.000200647	-5.49067e-05	0.000163624	-0.000107061	0.000208562	-7.551e-05	4.36946e-06	-0.000231514	-0.000136796	0.000245965	-0.000103623	4.5744e-05	-4.20735e-05	-8.68704e-05	-0.000185961	2.42231e-05	0.000142946	7.7805e-05	2.94097e-05	-6.33043e-05	6.11706e-05	-6.54813e-05
Comp_1	NV100	-5.64983e-05	0.000103658	-9.13223e-05	2.82848e-05	-2.82617e-05	0.000108049	4.35496e-05	0.000589893	3.61975e-05	-5.03839e-05	5.49129e-05	-4.78571e-05	-8.99577e-05	-3.05573e-05	-9.15827e-05	-4.54281e-06	-8.8156e-05	-4.5548e-05	0.000133582	-0.000180342	0.000136756	-8.99565e-05	2.26049e-05	0.000286293	0.000322505	-7.76723e-05	-0.000267687	-1.29262e-06	-0.000102319	-5.20216e-05	-0.000107433	-8.00107e-05	1.73762e-05	-9.48527e-05	-0.000122139	0.000116742	5.71985e-05	-3.62838e-05	3.98101e-05	-9.4154e-05	-3.21372e-05	-0.000109464	3.32657e-05	5.06159e-05	1.49066e-05	3.94243e-05	3.50888e-05	-1.37208e-05
Comp_1	PA100	-6.12317e-05	4.09692e-05	6.94626e-05	3.07915e-05	9.54132e-06	1.0666e-05	1.53927e-06	3.61975e-05	0.00033606	-3.56012e-06	-5.18418e-06	9.29614e-07	-4.70146e-06	-4.74934e-05	-0.00011705	-7.39627e-06	-0.00017133	0.000101239	-0.000135129	-3.21822e-05	8.16342e-05	5.18008e-05	1.83262e-05	0.000271035	4.38269e-05	-0.000230358	-0.00021239	2.98208e-05	0.000121138	-1.63859e-05	0.000173676	-7.9765e-05	4.87121e-06	-0.000101273	-0.000225726	0.000264307	-6.04782e-05	-3.50455e-06	-1.53819e-05	-4.79864e-05	-1.41683e-05	-3.7685e-05	0.000101897	6.11452e-05	-5.60539e-06	6.82357e-06	3.22788e-05	-5.69635e-05
Comp_1	DY100	2.88404e-05	5.29366e-05	-3.45297e-06	-2.19027e-05	1.2417e-05	2.03374e-05	-8.73179e-05	-5.03839e-05	-3.56012e-06	0.000127856	-1.86443e-05	-8.71062e-06	4.25996e-05	2.09848e-05	3.6245e-05	8.18214e-06	-9.36041e-05	2.17277e-05	-6.43191e-05	4.34847e-05	-2.45483e-05	-9.8937e-06	2.00251e-05	-0.000198815	-3.66537e-05	6.42564e-05	0.000128223	5.01201e-05	-4.67491e-05	6.39064e-05	2.98836e-05	4.44638e-05	-9.7462e-06	6.73773e-05	-4.96311e-05	-4.69098e-05	3.42174e-05	-2.49447e-05	-4.4549e-07	-7.71284e-06	5.51648e-05	-2.53197e-05	-2.87821e-05	-5.86474e-05	-1.92361e-05	1.83179e-05	-2.39341e-05	1.43271e-05
Comp_1	SL100	-4.69641e-05	2.33094e-05	2.85957e-06	1.93168e-05	-8.92518e-06	-4.65037e-06	-3.03083e-05	5.49129e-05	-5.18418e-06	-1.86443e-05	7.6893e-05	-9.27806e-06	-3.71694e-06	7.1519e-06	-1.98021e-05	1.92624e-06	-1.04728e-05	-1.80153e-05	5.47649e-05	-1.11726e-05	-9.04138e-07	-2.90619e-05	-7.54794e-06	-1.59087e-05	2.19885e-05	1.77983e-05	3.21024e-05	-1.18619e-05	-1.27208e-05	1.99642e-06	-5.14608e-05	7.90342e-06	1.44198e-06	-4.2027e-06	4.73476e-05	-2.9377e-05	1.83332e-05	-1.53879e-05	7.00383e-06	7.81791e-06	1.74069e-05	-2.08434e-05	-1.68319e-05	-5.25376e-06	-1.52786e-05	1.09643e-05	-1.23658e-05	-8.56307e-06
Comp_1	AP100	-5.3344e-05	-4.41659e-05	3.16834e-05	-1.87919e-06	7.96301e-06	2.60218e-05	2.62763e-05	-4.78571e-05	9.29614e-07	-8.71062e-06	-9.27806e-06	0.000106313	-2.13658e-05	-5.1417e-05	-2.02982e-05	-8.70155e-06	4.22986e-05	1.39414e-05	-9.00066e-06	2.89313e-05	3.4996e-06	2.43801e-05	9.75936e-07	4.96639e-05	-3.20941e-05	-1.45597e-05	-3.13292e-05	2.67983e-06	6.83268e-05	-6.72967e-06	2.31431e-05	-9.04621e-06	-6.56622e-07	-5.48243e-05	4.01793e-05	5.31687e-06	-2.9007e-05	7.09322e-06	3.96884e-06	-2.09119e-05	-4.58906e-05	2.3247e-05	2.77798e-05	1.71973e-05	2.694e-07	-5.52444e-05	6.91977e-06	-5.76342e-06
Comp_1	CO100	1.63254e-05	8.38839e-05	-5.45845e-06	2.87705e-06	5.38218e-07	-1.41625e-05	-8.25294e-05	-8.99577e-05	-4.70146e-06	4.25996e-05	-3.71694e-06	-2.13658e-05	0.000112134	5.737e-05	5.93108e-05	6.25958e-06	-8.25736e-05	2.86393e-05	-6.81001e-05	7.79048e-05	-3.7414e-05	-4.98124e-06	1.54923e-05	-0.000228755	-8.20827e-05	8.3093e-05	0.000192254	4.12644e-05	-2.5989e-05	7.15909e-05	2.04543e-05	6.64342e-05	-1.22824e-05	5.73315e-05	3.01496e-05	-0.000109128	2.57051e-05	-2.57366e-05	-1.88677e-05	3.03184e-05	3.99668e-05	1.787e-05	-4.96068e-05	-4.67198e-05	-2.45267e-05	-7.75651e-07	-4.7434e-05	1.22598e-06
Comp_1	DI100	1.7417e-05	6.91845e-05	-2.8273e-05	9.6997e-07	-1.54483e-05	-4.88521e-05	-7.43863e-05	-3.05573e-05	-4.74934e-05	2.09848e-05	7.1519e-06	-5.1417e-05	5.737e-05	0.000226711	4.09717e-05	3.51044e-06	1.1143e-05	-0.000109591	0.000204786	-6.02701e-05	-4.65977e-05	-0.000112943	-6.08154e-05	-0.000131887	8.46408e-05	6.11277e-05	4.1726e-05	-3.87159e-06	-0.000140074	3.35429e-05	-0.000226058	8.35954e-06	7.03933e-06	0.00012285	0.000127339	-0.000130752	5.29841e-05	5.8719e-06	1.70899e-05	6.55956e-05	6.60334e-05	1.86707e-05	-5.585e-05	-1.0392e-05	1.41959e-06	3.70281e-05	-4.39633e-05	3.66507e-05
Comp_1	FI100	5.18364e-05	5.93517e-05	-3.60713e-05	-2.09351e-05	4.28497e-05	7.27655e-05	-2.12382e-05	-9.15827e-05	-0.00011705	3.6245e-05	-1.98021e-05	-2.02982e-05	5.93108e-05	4.09717e-05	0.000195248	1.30593e-05	-0.000154606	7.75859e-05	-0.000139513	0.000121344	-3.35651e-05	4.36487e-05	5.43619e-05	-0.000235196	-0.000134629	0.000128536	0.000279007	2.93174e-05	-1.60479e-05	5.84373e-05	4.02536e-05	0.000104311	-2.02003e-05	3.77715e-06	6.28171e-06	-0.000173677	1.19132e-05	-2.49199e-05	-2.34507e-05	1.9168e-05	-1.23923e-05	3.84341e-05	-7.79827e-05	-7.69784e-05	-8.87839e-06	-2.74334e-05	-2.17887e-05	3.1349e-05
Comp_1	age10	1.72939e-05	1.98548e-05	-6.24167e-06	-2.25538e-06	6.80259e-06	-5.08999e-07	-3.25948e-06	-4.54281e-06	-7.39627e-06	8.18214e-06	1.92624e-06	-8.70155e-06	6.25958e-06	3.51044e-06	1.30593e-05	6.75373e-06	-5.67732e-05	6.02836e-06	-1.5364e-05	1.45013e-06	-2.32666e-06	5.45205e-07	6.5975e-06	-2.4395e-05	-4.72908e-06	8.60237e-06	1.64742e-05	2.24115e-06	-7.60158e-06	4.90731e-06	1.46084e-05	5.71925e-06	-1.3394e-06	1.14701e-05	-1.69892e-05	-2.84639e-06	4.05754e-06	-2.41256e-06	-5.43425e-06	2.1567e-06	4.95842e-06	-1.02467e-06	-5.16102e-06	-7.0088e-06	-1.28386e-06	6.3396e-06	-3.31962e-06	-1.88931e-07
Comp_1	_cons	-0.000138215	-0.000465879	9.28511e-05	-4.39423e-05	-0.000246854	-0.000265737	-0.000245117	-8.8156e-05	-0.00017133	-9.36041e-05	-1.04728e-05	4.22986e-05	-8.25736e-05	1.1143e-05	-0.000154606	-5.67732e-05	0.00131658	-0.000288404	0.00044935	-5.99193e-05	-0.000110642	-0.000153789	-0.000187858	-1.37802e-06	1.01139e-05	0.000102511	-5.86067e-05	-0.000107631	-6.0393e-05	-4.54246e-05	-0.00042214	-2.3439e-05	2.6914e-05	0.000144435	0.000694763	-0.000257399	4.27907e-05	7.9925e-05	0.000118492	0.000103132	0.00010659	1.46515e-05	-9.9903e-05	3.0756e-05	1.08215e-05	1.19009e-05	6.62185e-06	5.3993e-05
Comp_2	QL2100	-7.46347e-05	-7.87971e-05	0.000138001	-4.96888e-05	0.000121412	0.000113978	0.000109828	-4.5548e-05	0.000101239	2.17277e-05	-1.80153e-05	1.39414e-05	2.86393e-05	-0.000109591	7.75859e-05	6.02836e-06	-0.000288404	0.00541104	-0.00531933	0.00178222	0.000238218	0.00211063	0.00213566	0.000608309	-0.00200996	-0.000451032	0.00280922	0.000669285	0.0018553	0.00055253	0.00350561	0.000699227	-0.000382598	-0.00339251	-0.00163758	0.00143152	-0.000824402	-0.000251566	-0.000940684	-0.000970532	-0.00136324	-0.000309052	0.000733206	-0.000678056	-0.000560547	-0.000531276	-5.1521e-05	-0.000646593
Comp_2	PF2100	-3.38882e-05	0.00016565	-0.000249144	0.000117029	-0.000181397	-0.000124013	-0.000161656	0.000133582	-0.000135129	-6.43191e-05	5.47649e-05	-9.00066e-06	-6.81001e-05	0.000204786	-0.000139513	-1.5364e-05	0.00044935	-0.00531933	0.0117894	-0.00361151	-0.000140077	-0.00403641	-0.0030439	0.0012584	0.00468385	0.000917263	-0.00326248	-0.00109485	-0.00352545	-0.000325559	-0.00849539	-0.00147911	0.000495927	0.000908805	0.00213995	-0.00334876	0.00128875	0.000245032	0.00190554	0.00151387	0.00162848	0.000469099	-0.00131951	0.000600158	0.00108339	0.000701983	-2.30495e-05	0.00183944
Comp_2	RF2100	5.0448e-05	-0.000163658	0.000190024	-8.2932e-05	5.51937e-05	3.69823e-05	-7.70465e-06	-0.000180342	-3.21822e-05	4.34847e-05	-1.11726e-05	2.89313e-05	7.79048e-05	-6.02701e-05	0.000121344	1.45013e-06	-5.99193e-05	0.00178222	-0.00361151	0.0051636	0.000109026	0.00275923	-0.00079631	0.000549361	-0.00403133	0.000526715	0.0028833	-4.88075e-05	0.00299693	-0.000324941	0.00398841	0.000952377	-0.000290878	-0.00331089	-0.000183592	0.000408229	-0.00157965	-0.000226666	-0.0011361	-9.76709e-05	-0.00150318	0.000114289	0.000463467	-0.000586575	-0.000377799	-0.000988544	0.000180472	-0.000868652
Comp_2	EF100	-6.92489e-05	3.03908e-05	-4.2965e-05	1.96703e-06	1.80359e-05	8.58086e-05	9.7534e-05	0.000136756	8.16342e-05	-2.45483e-05	-9.04138e-07	3.4996e-06	-3.7414e-05	-4.65977e-05	-3.35651e-05	-2.32666e-06	-0.000110642	0.000238218	-0.000140077	0.000109026	0.00257044	-0.000307679	0.000202429	0.00225114	-0.000113977	0.000204014	8.01079e-06	-9.12339e-05	0.000223248	6.88929e-05	0.00091103	-8.65227e-05	2.28253e-05	-0.00264655	-0.00217582	0.000227197	-0.000121026	-0.00107133	9.5147e-05	-0.000427025	-0.00135065	-0.000375956	0.000200713	7.15125e-07	8.14014e-05	1.7569e-05	-3.59547e-06	-0.000201129
Comp_2	CF100	7.91063e-06	-0.000102626	8.28797e-05	-6.08764e-05	8.4061e-05	9.42348e-05	0.000147856	-8.99565e-05	5.18008e-05	-9.8937e-06	-2.90619e-05	2.43801e-05	-4.98124e-06	-0.000112943	4.36487e-05	5.45205e-07	-0.000153789	0.00211063	-0.00403641	0.00275923	-0.000307679	0.00457358	0.000376753	0.00110749	-0.00381504	-0.000144021	0.00206305	-3.3732e-05	0.00316526	-0.000782772	0.00420051	0.000609858	-0.000232362	-0.00364304	-0.000761919	0.00140952	-0.00129441	1.46934e-05	-0.00168462	-0.000515189	-0.00166802	0.000334788	0.000740728	-0.000413126	-0.000419967	-0.000934055	0.000195146	-0.00094411
Comp_2	SF100	-4.0312e-05	3.93491e-06	4.46481e-05	-1.87199e-05	6.89422e-05	6.65269e-05	5.64211e-05	2.26049e-05	1.83262e-05	2.00251e-05	-7.54794e-06	9.75936e-07	1.54923e-05	-6.08154e-05	5.43619e-05	6.5975e-06	-0.000187858	0.00213566	-0.0030439	-0.00079631	0.000202429	0.000376753	0.00343607	-0.000955543	-0.000303372	0.000293931	0.00121095	0.000594505	0.000457153	0.000848069	0.00190055	0.000524362	-0.000224815	-0.000683279	-0.00214894	0.00100776	-4.37338e-05	-0.000444259	-0.000216084	-0.00106796	-0.00035016	-0.000325379	2.89101e-05	-0.000279648	-0.000254925	-3.23061e-05	-0.000145975	-0.000168924
Comp_2	FA100	-0.000203948	-0.000119953	-0.000128805	5.18026e-05	2.43342e-05	0.000179886	0.000406408	0.000286293	0.000271035	-0.000198815	-1.59087e-05	4.96639e-05	-0.000228755	-0.000131887	-0.000235196	-2.4395e-05	-1.37802e-06	0.000608309	0.0012584	0.000549361	0.00225114	0.00110749	-0.000955543	0.00956333	-0.000665149	-0.00242452	-0.00179118	-0.00197138	0.00176961	-0.00181292	-0.000659321	-0.000947801	0.000160247	-0.00551026	-0.00241555	0.000883652	-0.00108427	-0.000532268	-0.000404983	-0.000647445	-0.00433945	0.00023766	0.00147398	0.000470356	0.000622746	-0.000781689	0.000467139	6.98522e-05
Comp_2	NV100	-6.88962e-05	0.000224833	-0.000220757	0.000105932	-6.50424e-05	-1.78515e-07	-1.60098e-05	0.000322505	4.38269e-05	-3.66537e-05	2.19885e-05	-3.20941e-05	-8.20827e-05	8.46408e-05	-0.000134629	-4.72908e-06	1.01139e-05	-0.00200996	0.00468385	-0.00403133	-0.000113977	-0.00381504	-0.000303372	-0.000665149	0.00852745	0.000187159	-0.00363698	0.000278232	-0.00514288	0.000621903	-0.00608736	-0.00132757	0.000262488	0.00355878	0.000503426	-0.000972947	0.00158925	0.000231891	0.00163676	0.000531168	0.00215627	-0.000802455	-0.000880336	0.000734861	0.000530076	0.00143242	-0.000205978	0.00130781
Comp_2	PA100	0.000125191	1.965e-05	-3.26482e-06	-2.86668e-05	-2.47782e-05	-6.0589e-05	-0.00016301	-7.76723e-05	-0.000230358	6.42564e-05	1.77983e-05	-1.45597e-05	8.3093e-05	6.11277e-05	0.000128536	8.60237e-06	0.000102511	-0.000451032	0.000917263	0.000526715	0.000204014	-0.000144021	0.000293931	-0.00242452	0.000187159	0.00324926	0.00113337	-0.000103368	-0.000742517	0.000484152	0.000542566	0.000320261	-8.16022e-05	-0.000783355	1.25006e-05	-0.000979737	0.000304657	-0.000450531	0.000140142	0.000132514	0.000978558	-0.000316457	-0.00114187	-0.000331425	1.48449e-05	0.000376073	-0.000214123	-0.000147844
Comp_2	DY100	2.157e-05	-0.000117879	0.000196846	-9.77712e-05	8.86735e-05	1.03415e-05	-0.000200647	-0.000267687	-0.00021239	0.000128223	3.21024e-05	-3.13292e-05	0.000192254	4.1726e-05	0.000279007	1.64742e-05	-5.86067e-05	0.00280922	-0.00326248	0.0028833	8.01079e-06	0.00206305	0.00121095	-0.00179118	-0.00363698	0.00113337	0.00671396	-0.000316289	0.00189666	0.000692639	0.00185498	0.0016438	-0.000382993	-0.00303822	0.000193436	-0.000501466	-0.000412404	-0.000352154	-0.000761483	-0.000492399	-0.000533643	-0.000389616	-5.4216e-05	-0.00159983	-0.000424128	-0.000477032	-0.000240477	-0.000476269
Comp_2	SL100	-2.59103e-05	7.97392e-05	5.38301e-05	-4.1515e-06	3.21769e-06	2.38466e-06	-5.49067e-05	-1.29262e-06	2.98208e-05	5.01201e-05	-1.18619e-05	2.67983e-06	4.12644e-05	-3.87159e-06	2.93174e-05	2.24115e-06	-0.000107631	0.000669285	-0.00109485	-4.88075e-05	-9.12339e-05	-3.3732e-05	0.000594505	-0.00197138	0.000278232	-0.000103368	-0.000316289	0.00218677	-0.000467987	0.000732173	0.000500295	6.10752e-05	-0.000121204	0.000608739	0.00035951	0.000306078	0.000124752	4.85102e-05	-9.24828e-05	-4.78063e-05	0.000843995	2.39346e-05	-6.03393e-05	7.26249e-05	-0.000571556	5.09955e-05	-0.000176598	-5.40436e-05
Comp_2	AP100	-6.05583e-05	-0.000174886	0.000156647	-5.21288e-05	5.09678e-05	6.59875e-05	0.000163624	-0.000102319	0.000121138	-4.67491e-05	-1.27208e-05	6.83268e-05	-2.5989e-05	-0.000140074	-1.60479e-05	-7.60158e-06	-6.0393e-05	0.0018553	-0.00352545	0.00299693	0.000223248	0.00316526	0.000457153	0.00176961	-0.00514288	-0.000742517	0.00189666	-0.000467987	0.00520214	-0.000790523	0.00481901	0.000745946	-0.000189933	-0.00364077	-0.0010825	0.00126713	-0.00154255	-0.000225656	-0.00133727	-0.000763299	-0.00247691	0.000412373	0.00113371	-0.000337412	-0.000314373	-0.00150975	0.000240402	-0.000998307
Comp_2	CO100	-1.54923e-05	3.78714e-05	5.22439e-05	-1.27286e-05	5.63829e-06	-2.13147e-05	-0.000107061	-5.20216e-05	-1.63859e-05	6.39064e-05	1.99642e-06	-6.72967e-06	7.15909e-05	3.35429e-05	5.84373e-05	4.90731e-06	-4.54246e-05	0.00055253	-0.000325559	-0.000324941	6.88929e-05	-0.000782772	0.000848069	-0.00181292	0.000621903	0.000484152	0.000692639	0.000732173	-0.000790523	0.00168063	-0.000403338	0.000301121	-8.29121e-05	0.000379121	-0.000303951	-0.000290287	0.000333837	-0.000197647	0.00023114	-7.70942e-05	0.000690938	-0.000198808	-0.000386223	-0.000137946	-0.000166083	0.000245889	-0.000407284	0.000246873
Comp_2	DI100	0.000120715	-5.62103e-05	0.000182424	-0.000116353	9.89717e-05	7.84526e-05	0.000208562	-0.000107433	0.000173676	2.98836e-05	-5.14608e-05	2.31431e-05	2.04543e-05	-0.000226058	4.02536e-05	1.46084e-05	-0.00042214	0.00350561	-0.00849539	0.00398841	0.00091103	0.00420051	0.00190055	-0.000659321	-0.00608736	0.000542566	0.00185498	0.000500295	0.00481901	-0.000403338	0.0137461	0.000774331	-0.000331674	-0.00326466	-0.00437006	0.00309016	-0.0020301	-0.00118268	-0.00179865	-0.00115069	-0.0021302	-0.000223525	0.00100538	-0.000333757	-0.00061237	-0.000902098	0.000381158	-0.00283863
Comp_2	FI100	2.37719e-05	-3.91276e-05	6.64539e-05	-3.22994e-05	3.0413e-05	2.68031e-06	-7.551e-05	-8.00107e-05	-7.9765e-05	4.44638e-05	7.90342e-06	-9.04621e-06	6.64342e-05	8.35954e-06	0.000104311	5.71925e-06	-2.3439e-05	0.000699227	-0.00147911	0.000952377	-8.65227e-05	0.000609858	0.000524362	-0.000947801	-0.00132757	0.000320261	0.0016438	6.10752e-05	0.000745946	0.000301121	0.000774331	0.00100511	-7.2486e-05	-0.000797051	0.000420945	-0.000117061	-6.31668e-05	6.04727e-06	-0.000280649	-0.000119973	2.27866e-05	-6.03048e-05	-2.12117e-05	-0.000362451	-0.000189793	-0.000195755	-0.000118807	-0.000213709
Comp_2	age10	-6.85514e-06	9.67175e-06	-2.18682e-05	8.00944e-06	-1.15817e-05	-6.03816e-06	4.36946e-06	1.73762e-05	4.87121e-06	-9.7462e-06	1.44198e-06	-6.56622e-07	-1.22824e-05	7.03933e-06	-2.02003e-05	-1.3394e-06	2.6914e-05	-0.000382598	0.000495927	-0.000290878	2.28253e-05	-0.000232362	-0.000224815	0.000160247	0.000262488	-8.16022e-05	-0.000382993	-0.000121204	-0.000189933	-8.29121e-05	-0.000331674	-7.2486e-05	8.41773e-05	6.50064e-05	0.000171569	-6.51466e-05	0.000102525	5.1566e-05	9.12438e-05	8.11024e-05	8.39905e-05	2.09535e-05	-6.8073e-06	8.21102e-05	6.79948e-05	6.81325e-05	1.19993e-06	3.73223e-05
Comp_2	_cons	0.00021025	7.47325e-05	-2.51838e-05	3.77449e-05	-7.88214e-05	-0.000213969	-0.000231514	-9.48527e-05	-0.000101273	6.73773e-05	-4.2027e-06	-5.48243e-05	5.73315e-05	0.00012285	3.77715e-06	1.14701e-05	0.000144435	-0.00339251	0.000908805	-0.00331089	-0.00264655	-0.00364304	-0.000683279	-0.00551026	0.00355878	-0.000783355	-0.00303822	0.000608739	-0.00364077	0.000379121	-0.00326466	-0.000797051	6.50064e-05	0.0115042	0.00279524	-0.000497632	0.00163416	0.00121824	0.00129862	0.000966023	0.00375639	-3.0618e-06	-0.000762186	0.000769573	6.46104e-05	0.00123835	-5.07904e-05	0.000724834
Comp_3	QL2100	-0.000264653	-0.000323316	0.000161089	2.34519e-05	-0.000123099	-0.000191008	-0.000136796	-0.000122139	-0.000225726	-4.96311e-05	4.73476e-05	4.01793e-05	3.01496e-05	0.000127339	6.28171e-06	-1.69892e-05	0.000694763	-0.00163758	0.00213995	-0.000183592	-0.00217582	-0.000761919	-0.00214894	-0.00241555	0.000503426	1.25006e-05	0.000193436	0.00035951	-0.0010825	-0.000303951	-0.00437006	0.000420945	0.000171569	0.00279524	0.0212787	-0.00383809	0.00131729	0.00427696	-0.000195177	0.00092072	0.0045439	0.00143853	-0.00115171	0.000160679	-0.00127868	-6.66235e-05	-0.000794606	-0.00101533
Comp_3	PF2100	-3.24469e-05	-4.47156e-06	1.69411e-05	-1.27097e-05	6.74122e-05	8.0596e-05	0.000245965	0.000116742	0.000264307	-4.69098e-05	-2.9377e-05	5.31687e-06	-0.000109128	-0.000130752	-0.000173677	-2.84639e-06	-0.000257399	0.00143152	-0.00334876	0.000408229	0.000227197	0.00140952	0.00100776	0.000883652	-0.000972947	-0.000979737	-0.000501466	0.000306078	0.00126713	-0.000290287	0.00309016	-0.000117061	-6.51466e-05	-0.000497632	-0.00383809	0.010536	-0.00341092	0.000701531	-0.000721237	-0.00175513	0.000138199	-0.000446578	0.00239307	0.000411918	-0.000134547	0.000501995	0.000341823	-0.00070242
Comp_3	RF2100	2.42085e-05	6.42581e-05	-9.40904e-05	2.47642e-05	-1.44786e-05	-2.2201e-05	-0.000103623	5.71985e-05	-6.04782e-05	3.42174e-05	1.83332e-05	-2.9007e-05	2.57051e-05	5.29841e-05	1.19132e-05	4.05754e-06	4.27907e-05	-0.000824402	0.00128875	-0.00157965	-0.000121026	-0.00129441	-4.37338e-05	-0.00108427	0.00158925	0.000304657	-0.000412404	0.000124752	-0.00154255	0.000333837	-0.0020301	-6.31668e-05	0.000102525	0.00163416	0.00131729	-0.00341092	0.0055628	-9.03216e-06	0.000392021	-0.00047168	0.00258311	-0.000904533	-0.000396918	-2.54676e-05	-0.000430086	0.00089411	-0.000385309	5.5932e-05
Comp_3	EF100	-2.00123e-05	-8.35552e-05	2.9412e-05	-1.2292e-05	4.03415e-06	-2.5578e-05	4.5744e-05	-3.62838e-05	-3.50455e-06	-2.49447e-05	-1.53879e-05	7.09322e-06	-2.57366e-05	5.8719e-06	-2.49199e-05	-2.41256e-06	7.9925e-05	-0.000251566	0.000245032	-0.000226666	-0.00107133	1.46934e-05	-0.000444259	-0.000532268	0.000231891	-0.000450531	-0.000352154	4.85102e-05	-0.000225656	-0.000197647	-0.00118268	6.04727e-06	5.1566e-05	0.00121824	0.00427696	0.000701531	-9.03216e-06	0.00484744	-0.00105497	-0.000214945	0.00138896	0.000590674	0.000305338	0.000223504	0.000707598	-8.15782e-05	0.000167412	0.000161096
Comp_3	CF100	-7.57957e-05	3.64349e-05	-3.76771e-05	3.01395e-05	-6.12042e-05	-4.3984e-06	-4.20735e-05	3.98101e-05	-1.53819e-05	-4.4549e-07	7.00383e-06	3.96884e-06	-1.88677e-05	1.70899e-05	-2.34507e-05	-5.43425e-06	0.000118492	-0.000940684	0.00190554	-0.0011361	9.5147e-05	-0.00168462	-0.000216084	-0.000404983	0.00163676	0.000140142	-0.000761483	-9.24828e-05	-0.00133727	0.00023114	-0.00179865	-0.000280649	9.12438e-05	0.00129862	-0.000195177	-0.000721237	0.000392021	-0.00105497	0.0046144	-2.3487e-05	0.00242893	-0.000426492	-0.000579524	-0.00016825	0.000483289	-8.6279e-05	0.000605976	0.000904373
Comp_3	SF100	4.05516e-05	8.40565e-06	2.05462e-05	1.37247e-05	-3.0301e-05	-0.000109571	-8.68704e-05	-9.4154e-05	-4.79864e-05	-7.71284e-06	7.81791e-06	-2.09119e-05	3.03184e-05	6.55956e-05	1.9168e-05	2.1567e-06	0.000103132	-0.000970532	0.00151387	-9.76709e-05	-0.000427025	-0.000515189	-0.00106796	-0.000647445	0.000531168	0.000132514	-0.000492399	-4.78063e-05	-0.000763299	-7.70942e-05	-0.00115069	-0.000119973	8.11024e-05	0.000966023	0.00092072	-0.00175513	-0.00047168	-0.000214945	-2.3487e-05	0.00416758	0.00218733	0.000542282	-0.000859781	0.000336581	0.000101101	0.000243844	-0.000161715	5.6404e-05
Comp_3	FA100	2.58531e-05	3.29768e-05	1.34239e-05	2.09863e-05	-4.76226e-05	-0.000116688	-0.000185961	-3.21372e-05	-1.41683e-05	5.51648e-05	1.74069e-05	-4.58906e-05	3.99668e-05	6.60334e-05	-1.23923e-05	4.95842e-06	0.00010659	-0.00136324	0.00162848	-0.00150318	-0.00135065	-0.00166802	-0.00035016	-0.00433945	0.00215627	0.000978558	-0.000533643	0.000843995	-0.00247691	0.000690938	-0.0021302	2.27866e-05	8.39905e-05	0.00375639	0.0045439	0.000138199	0.00258311	0.00138896	0.00242893	0.00218733	0.0123733	-0.000811647	-0.00260974	-0.000984468	-0.000714913	0.000921917	0.0003443	0.000256088
Comp_3	NV100	1.32514e-05	3.33327e-05	-1.46459e-05	7.98535e-06	-4.42293e-06	-2.69727e-05	2.42231e-05	-0.000109464	-3.7685e-05	-2.53197e-05	-2.08434e-05	2.3247e-05	1.787e-05	1.86707e-05	3.84341e-05	-1.02467e-06	1.46515e-05	-0.000309052	0.000469099	0.000114289	-0.000375956	0.000334788	-0.000325379	0.00023766	-0.000802455	-0.000316457	-0.000389616	2.39346e-05	0.000412373	-0.000198808	-0.000223525	-6.03048e-05	2.09535e-05	-3.0618e-06	0.00143853	-0.000446578	-0.000904533	0.000590674	-0.000426492	0.000542282	-0.000811647	0.00659171	-0.000608268	0.000447453	9.86111e-05	-0.00192857	-0.000763608	0.000416649
Comp_3	PA100	-4.63074e-05	-5.08111e-06	-2.26808e-06	-9.74062e-06	3.91315e-05	4.90207e-05	0.000142946	3.32657e-05	0.000101897	-2.87821e-05	-1.68319e-05	2.77798e-05	-4.96068e-05	-5.585e-05	-7.79827e-05	-5.16102e-06	-9.9903e-05	0.000733206	-0.00131951	0.000463467	0.000200713	0.000740728	2.89101e-05	0.00147398	-0.000880336	-0.00114187	-5.4216e-05	-6.03393e-05	0.00113371	-0.000386223	0.00100538	-2.12117e-05	-6.8073e-06	-0.000762186	-0.00115171	0.00239307	-0.000396918	0.000305338	-0.000579524	-0.000859781	-0.00260974	-0.000608268	0.00385031	0.000170996	-0.000177151	-0.00059412	-0.000292019	-0.000107709
Comp_3	DY100	-4.00559e-05	1.18841e-05	-1.99223e-05	2.51116e-05	-1.80529e-05	-1.58345e-05	7.7805e-05	5.06159e-05	6.11452e-05	-5.86474e-05	-5.25376e-06	1.71973e-05	-4.67198e-05	-1.0392e-05	-7.69784e-05	-7.0088e-06	3.0756e-05	-0.000678056	0.000600158	-0.000586575	7.15125e-07	-0.000413126	-0.000279648	0.000470356	0.000734861	-0.000331425	-0.00159983	7.26249e-05	-0.000337412	-0.000137946	-0.000333757	-0.000362451	8.21102e-05	0.000769573	0.000160679	0.000411918	-2.54676e-05	0.000223504	-0.00016825	0.000336581	-0.000984468	0.000447453	0.000170996	0.00243323	-8.66516e-05	-0.000322021	0.000139096	0.000277917
Comp_3	SL100	1.27539e-05	3.9142e-05	-5.32811e-05	2.71001e-06	-1.33792e-05	1.18329e-05	2.94097e-05	1.49066e-05	-5.60539e-06	-1.92361e-05	-1.52786e-05	2.694e-07	-2.45267e-05	1.41959e-06	-8.87839e-06	-1.28386e-06	1.08215e-05	-0.000560547	0.00108339	-0.000377799	8.14014e-05	-0.000419967	-0.000254925	0.000622746	0.000530076	1.48449e-05	-0.000424128	-0.000571556	-0.000314373	-0.000166083	-0.00061237	-0.000189793	6.79948e-05	6.46104e-05	-0.00127868	-0.000134547	-0.000430086	0.000707598	0.000483289	0.000101101	-0.000714913	9.86111e-05	-0.000177151	-8.66516e-05	0.00224177	-9.06132e-05	0.000127533	0.000131129
Comp_3	AP100	5.60857e-05	2.38755e-05	-3.54933e-05	1.2837e-05	-1.39611e-05	-4.71909e-05	-6.33043e-05	3.94243e-05	6.82357e-06	1.83179e-05	1.09643e-05	-5.52444e-05	-7.75651e-07	3.70281e-05	-2.74334e-05	6.3396e-06	1.19009e-05	-0.000531276	0.000701983	-0.000988544	1.7569e-05	-0.000934055	-3.23061e-05	-0.000781689	0.00143242	0.000376073	-0.000477032	5.09955e-05	-0.00150975	0.000245889	-0.000902098	-0.000195755	6.81325e-05	0.00123835	-6.66235e-05	0.000501995	0.00089411	-8.15782e-05	-8.6279e-05	0.000243844	0.000921917	-0.00192857	-0.00059412	-0.000322021	-9.06132e-05	0.00342982	-0.000308664	-0.00092125
Comp_3	CO100	-8.08292e-07	-3.84776e-05	-2.32391e-07	-8.58448e-06	-1.17304e-06	3.36566e-05	6.11706e-05	3.50888e-05	3.22788e-05	-2.39341e-05	-1.23658e-05	6.91977e-06	-4.7434e-05	-4.39633e-05	-2.17887e-05	-3.31962e-06	6.62185e-06	-5.1521e-05	-2.30495e-05	0.000180472	-3.59547e-06	0.000195146	-0.000145975	0.000467139	-0.000205978	-0.000214123	-0.000240477	-0.000176598	0.000240402	-0.000407284	0.000381158	-0.000118807	1.19993e-06	-5.07904e-05	-0.000794606	0.000341823	-0.000385309	0.000167412	0.000605976	-0.000161715	0.0003443	-0.000763608	-0.000292019	0.000139096	0.000127533	-0.000308664	0.00220555	0.000636934
Comp_3	DI100	6.18593e-05	3.64223e-05	-5.13161e-05	6.8531e-06	-2.16212e-05	-1.11365e-05	-6.54813e-05	-1.37208e-05	-5.69635e-05	1.43271e-05	-8.56307e-06	-5.76342e-06	1.22598e-06	3.66507e-05	3.1349e-05	-1.88931e-07	5.3993e-05	-0.000646593	0.00183944	-0.000868652	-0.000201129	-0.00094411	-0.000168924	6.98522e-05	0.00130781	-0.000147844	-0.000476269	-5.40436e-05	-0.000998307	0.000246873	-0.00283863	-0.000213709	3.73223e-05	0.000724834	-0.00101533	-0.00070242	5.5932e-05	0.000161096	0.000904373	5.6404e-05	0.000256088	0.000416649	-0.000107709	0.000277917	0.000131129	-0.00092125	0.000636934	0.00547884
Comp_3	FI100	4.55577e-05	-2.10763e-05	-4.40308e-06	4.24836e-06	7.95676e-06	7.4676e-06	1.66458e-05	1.35865e-05	2.05224e-05	-2.98536e-06	-2.44602e-06	-9.4909e-06	-9.50029e-06	-1.2492e-06	-2.33196e-05	-8.53717e-07	-1.87586e-05	-2.67851e-05	0.0001138	-0.000151396	0.0001159	-7.0431e-05	0.000146736	0.000311069	0.000171399	-8.23854e-05	-0.000264889	-8.74458e-05	-0.000129452	1.04937e-05	9.0603e-05	-0.000243706	-1.78627e-05	0.000107538	-0.00204996	0.000460787	-0.000265429	-5.14994e-05	-2.45217e-05	0.000395738	-0.000177268	-7.09242e-05	-0.000109433	0.000235963	2.27586e-05	0.000117894	5.39397e-05	0.000349439
Comp_3	age10	-2.07719e-05	7.82546e-06	-9.68126e-06	2.35227e-06	-2.83825e-06	1.29525e-05	2.88864e-05	1.95602e-05	1.66631e-05	-1.13424e-05	-2.15197e-06	9.75647e-06	-1.42229e-05	-7.40798e-06	-2.0084e-05	-3.28251e-06	2.35951e-06	1.01416e-05	6.03802e-05	1.23089e-05	5.47518e-05	1.9103e-05	2.75542e-05	0.000153332	1.48876e-05	8.71245e-07	-0.000104304	-8.43358e-06	5.95004e-05	-3.71642e-05	9.38697e-05	-6.33282e-05	-1.03128e-05	-9.67466e-05	-0.000267212	0.000255968	-0.000218586	-0.000107183	6.11505e-05	-0.000243951	-0.000412408	1.91361e-05	0.000134443	6.37384e-05	9.09985e-05	-7.17036e-05	5.05196e-05	2.07707e-05
Comp_3	_cons	0.000203532	-6.83252e-08	7.61273e-05	-7.02776e-05	0.000117165	9.71709e-05	-0.000133649	-0.000144311	-0.000179355	0.000116585	1.34015e-05	-2.17604e-05	0.000165503	-1.58999e-05	0.000310086	2.78089e-05	-0.000327332	0.00277566	-0.00358585	0.00294412	0.0017034	0.00268543	0.00137409	0.00222772	-0.00382751	0.000517709	0.00361193	-0.000371213	0.00317033	0.000201637	0.00407322	0.00102143	-0.00027876	-0.0056339	-0.00701301	-0.00514938	-0.000814367	-0.00444147	-0.00397063	-0.00106103	-0.00947899	0.000111378	-0.000637352	-0.00135817	-0.00115606	-0.00114895	-0.00107093	-0.000990419
Comp_4	QL2100	8.0405e-05	3.9685e-05	-3.30045e-05	1.29249e-05	-4.54521e-05	-7.51703e-05	-0.000113807	-2.90792e-05	-7.32756e-05	1.58057e-05	1.06262e-05	-1.87987e-05	1.17445e-05	5.19142e-05	8.80751e-06	1.64606e-06	0.000122813	-0.00107337	0.001281	-0.000580708	-0.000229228	-0.000490999	-0.000479715	-0.0003377	0.000561025	0.000210386	-0.000613059	-0.00014848	-0.000567481	-0.000157872	-0.000856998	-0.000165759	9.11846e-05	0.000870832	3.44738e-05	-0.000263948	0.000244956	-7.58487e-06	0.00017287	0.000253364	0.000282601	7.71324e-05	-0.000159217	9.52251e-05	0.000151293	0.000182047	-7.7135e-05	0.000200918
Comp_4	PF2100	-3.55855e-05	-0.000271571	0.000215095	-5.33062e-05	8.83163e-05	5.61095e-05	0.000114956	-0.000124955	0.000151625	1.21942e-05	-4.176e-05	3.71716e-05	8.55753e-06	-0.000125001	9.78484e-06	-4.94988e-06	-9.17479e-05	0.00174228	-0.0031083	0.00154271	6.32319e-05	0.0010758	0.000791494	-0.000415004	-0.00149767	-0.00017059	0.00154622	0.000337781	0.00100657	0.000360225	0.00201292	0.000552867	-0.000210662	-0.000648718	0.000158916	0.000253051	-0.000331338	5.56073e-05	-0.00044048	-0.000224407	-0.000130365	-0.000197127	0.000138634	-0.000233877	-0.000403971	-0.000311968	0.000127389	-0.000414038
Comp_4	RF2100	-6.24996e-05	5.98083e-05	-0.000197653	5.46189e-05	-4.16819e-05	3.71155e-05	0.000187214	0.000160613	4.48156e-05	-0.000100271	-6.12797e-06	8.25139e-06	-0.000124719	-9.38192e-06	-0.00014747	-8.21113e-06	7.72273e-05	-0.00104047	0.00202486	-0.00143937	0.000103384	-0.000651003	-0.000333008	0.00129221	0.00123298	-0.000403967	-0.00167832	-0.000434582	-0.000606352	-0.000464813	-0.00139911	-0.00065967	0.000166146	0.000300736	0.00017531	0.000137334	0.000119992	0.00017846	0.000361386	7.50217e-05	5.78363e-05	0.000149323	-1.44267e-05	0.000360025	0.000303376	0.000180296	0.000118442	0.000186931
Comp_4	EF100	0.000126997	-7.02698e-05	9.57429e-06	-1.19136e-05	-2.97018e-05	-7.5701e-05	-3.55395e-05	-0.000108004	-7.87799e-05	-1.89394e-06	-1.36417e-05	-2.0816e-06	-3.22547e-06	1.43795e-05	1.36964e-05	1.75488e-07	0.000151374	-0.000285302	0.000353624	9.64805e-05	-0.000278077	0.00024848	-0.000207416	0.00013796	-0.000398027	7.81301e-05	-0.000122025	-0.000213387	0.000277796	-0.000304259	9.02551e-05	-0.000111013	1.39877e-05	3.24561e-05	-5.48525e-05	1.47235e-06	-0.000119533	-2.92247e-05	-5.72103e-05	6.00353e-05	-0.000101193	4.66423e-05	-7.51435e-06	-1.62239e-05	4.0323e-05	-3.23941e-05	3.38596e-05	-2.29538e-05
Comp_4	CF100	5.02699e-05	2.19663e-05	-1.53693e-05	8.21356e-06	-5.36107e-05	-5.9207e-05	-8.41193e-05	-6.79115e-06	-6.25926e-05	9.05084e-06	9.22178e-06	-1.82509e-05	1.86137e-05	4.0525e-05	1.32145e-05	7.66473e-07	0.00011184	-0.000329907	0.000615012	-0.000356137	-6.11113e-05	-0.000505193	-3.25507e-06	-0.000468945	0.000452393	0.000224117	-0.000173356	0.000107465	-0.000470173	0.000138378	-0.000539863	-6.09225e-05	1.44252e-05	0.000501722	-3.66312e-05	-0.00021041	0.000157089	-2.47562e-05	0.00014462	6.72124e-05	0.000236741	-4.47454e-05	-0.000138943	8.42009e-06	6.07398e-05	0.000126541	-6.20046e-05	0.00014991
Comp_4	SF100	6.82321e-05	-1.125e-05	5.0776e-05	1.30879e-06	-3.41529e-05	-0.000111306	-3.23171e-05	-6.17056e-05	9.35177e-05	-7.22865e-06	-2.57934e-06	-1.42123e-06	-5.47203e-06	1.07025e-06	-7.62899e-05	-3.88678e-06	6.85041e-05	-0.000175098	0.000151231	0.000224086	-0.000136358	0.000179004	-0.000377893	-6.5874e-05	-0.000245516	5.95253e-06	-0.000146376	6.27662e-06	0.000248381	-0.000153527	0.000287824	-9.13861e-05	1.32042e-05	4.18227e-05	-9.25776e-07	0.000223304	-7.99594e-05	3.91172e-05	-0.000111314	-4.91316e-05	-5.78484e-05	-2.55238e-05	0.000184733	-6.03734e-07	6.39859e-06	2.33264e-06	-3.20184e-05	-8.22393e-05
Comp_4	FA100	-1.02081e-06	-1.07809e-05	0.000128669	-2.91509e-05	-8.46001e-06	-6.37829e-05	-0.000158653	-0.000120814	3.17653e-05	7.0279e-05	1.56433e-05	1.37168e-05	7.85574e-05	1.1489e-05	3.04199e-05	7.15563e-07	1.65462e-05	0.00033191	-0.00101057	0.00053999	-0.000264385	7.19962e-05	0.00026495	-0.00192139	-0.000584186	0.000554114	0.00096335	0.000464206	0.000175027	0.000495463	0.000952841	0.000389689	-9.03545e-05	0.000576993	1.25101e-05	-3.47848e-05	2.21389e-05	-6.30411e-05	-0.000137558	-4.04472e-05	0.000320745	-0.000202197	-7.19105e-05	-0.000174195	-0.000194538	3.46058e-05	-0.000124042	-0.000106791
Comp_4	NV100	0.000320345	-0.00023159	0.000193431	-0.00010394	-4.76359e-06	-0.000167281	-0.000280876	-0.000555898	-0.000330695	0.000138323	-2.65979e-05	-2.0497e-06	0.000176948	9.09439e-05	0.000279656	1.68155e-05	0.000253266	0.00071015	-0.00207614	0.00186459	-0.000342761	0.0012235	0.000335997	-0.00150796	-0.00312087	0.000898095	0.00240453	-0.000176604	0.00169666	0.000194293	0.00271631	0.000783481	-0.000168538	-0.000534596	-0.000424295	-0.000234367	-0.000483611	-0.00033457	-0.00060765	-0.000110485	-0.00054279	-0.000334383	-0.000128986	-0.000529007	-0.000319722	-0.000247525	-3.0577e-05	-0.000355337
Comp_4	PA100	-0.000267148	-8.242e-06	-6.55875e-05	3.22538e-05	2.48049e-05	0.00012624	0.000372149	0.000201625	0.000342828	-0.000120028	-2.76869e-05	5.71024e-05	-0.0001677	-0.000131663	-0.000266783	-1.66239e-05	-0.000139413	0.000107694	8.8814e-05	-0.000511581	0.000362916	5.62006e-05	-6.88144e-05	0.00183242	0.000555763	-0.00101791	-0.00121645	-0.000227671	0.000192013	-0.000301236	-0.000100069	-0.000461129	7.47505e-05	-0.000444541	-4.84633e-05	0.000697749	-0.000123183	0.000195974	7.77114e-05	-0.000171759	-0.000260825	4.34226e-05	0.000385882	0.000328185	0.000107327	-4.52068e-05	0.000209994	-0.000118512
Comp_4	DY100	-6.95999e-05	1.4357e-05	-8.72226e-05	5.60775e-05	-3.24311e-05	1.45253e-05	0.000195618	0.000177548	0.000182052	-0.000118362	-1.13329e-05	2.96065e-05	-0.000131703	-7.08987e-05	-0.000193475	-1.39684e-05	2.37989e-05	-0.00056413	0.00104337	-0.000816835	0.000154124	-0.000250737	-0.0002858	0.0013622	0.000916956	-0.000587953	-0.00177863	-9.50097e-05	-0.000185922	-0.000428721	-0.000506411	-0.000596407	0.000112572	3.20687e-05	-0.000339407	0.000500236	-1.66994e-05	8.92188e-05	0.000151751	-3.23321e-05	-0.000101069	0.000156403	0.000238343	0.00035233	0.000206589	3.86362e-05	0.000131452	5.193e-05
Comp_4	SL100	1.98369e-05	-6.56027e-05	-6.85369e-07	-1.08826e-05	7.99527e-06	3.33524e-06	3.96517e-05	-4.62966e-05	-4.15317e-05	-9.12115e-06	-1.1919e-05	2.18133e-06	-9.90609e-06	2.35486e-06	1.60915e-05	3.74043e-07	4.68187e-05	2.02204e-05	-9.17703e-05	0.000160527	9.93112e-06	0.000205788	-6.48215e-05	0.000433011	-0.000380278	-6.30925e-05	0.000217679	-0.000362692	0.000290628	-0.000169521	0.000176371	3.1637e-05	6.1334e-06	-0.000235618	0.000233303	-5.54515e-05	-7.41765e-05	4.00282e-05	-4.99072e-05	-8.12868e-06	-0.000182378	3.90903e-06	1.025e-06	-3.77218e-05	-9.99427e-06	-6.25294e-05	5.69424e-05	-5.98854e-05
Comp_4	AP100	4.62148e-05	0.000102077	-5.95869e-05	8.15781e-06	8.42049e-07	-1.04146e-05	-8.86913e-05	6.46973e-05	-6.63315e-05	4.44296e-05	7.38847e-06	-8.1303e-05	4.86809e-05	6.63868e-05	5.95307e-05	9.69431e-06	-6.36027e-05	-0.000310609	0.00078935	-0.000695706	-8.26041e-05	-0.000807474	-2.95947e-05	-0.000581999	0.0013674	0.000148677	-0.000139881	0.000221331	-0.00144586	0.000276622	-0.00163282	-4.72708e-05	1.41075e-05	0.00092686	0.000510728	-0.000558273	0.00046433	0.000108486	0.00030999	0.000218151	0.000646788	7.7541e-06	-0.000287543	1.67892e-05	4.36013e-05	0.000242696	-0.000126717	0.000331726
Comp_4	CO100	7.75e-05	-9.02547e-06	-3.42822e-05	7.43319e-06	-1.6732e-05	-2.70402e-05	-2.61958e-05	1.62263e-05	-7.29704e-05	-1.10425e-05	2.60966e-06	-8.10045e-06	-1.96908e-05	1.69834e-05	1.18881e-05	1.837e-07	7.97318e-05	-0.000435127	0.000550551	-0.00019871	-0.00011633	-5.06597e-05	-0.000271939	0.000209846	0.000165165	9.11935e-06	-0.000376443	-0.000162057	-0.000107403	-0.0003142	-0.000302816	-0.000115389	4.45908e-05	0.000219736	3.13439e-05	-4.30335e-05	3.27496e-05	1.45491e-05	2.88752e-05	9.19917e-05	-2.95171e-05	0.000101957	7.54384e-07	6.20805e-05	8.36846e-05	9.37231e-06	-4.18302e-06	4.88725e-05
Comp_4	DI100	4.7403e-08	-3.89375e-05	-1.92375e-05	1.87463e-05	-1.03308e-05	4.23725e-06	-2.44078e-05	3.04767e-05	-7.06265e-05	-2.0615e-05	8.73047e-06	4.60747e-06	-1.51549e-05	-3.23905e-05	8.5243e-06	-4.62232e-06	0.000109137	-0.000564644	0.00150702	-0.000649218	-0.000177345	-0.000617194	-0.000232426	0.000165225	0.00104592	-1.92167e-05	-0.00033135	-3.51953e-05	-0.0008774	-2.10243e-06	-0.00229028	-0.000174326	4.67723e-05	0.000381754	0.000651629	-0.000569019	0.000280756	0.000161931	0.000321057	0.000250505	0.000443248	9.77793e-05	-0.000289659	4.71908e-05	0.000144558	0.000158842	-3.19222e-05	0.000318981
Comp_4	FI100	-9.83426e-06	1.027e-05	-3.53046e-05	2.26764e-05	-3.35494e-05	-3.74685e-05	6.30752e-05	4.88878e-05	9.71919e-05	-4.65816e-05	-2.90805e-06	1.22671e-05	-5.98352e-05	-2.06919e-05	-0.000116649	-6.81334e-06	5.85688e-05	-0.00039789	0.000598337	-0.000392088	2.34646e-05	-0.000110458	-0.000255885	0.00055875	0.000319852	-0.000247851	-0.000814089	-0.000120906	-4.0647e-06	-0.000230541	-0.00012093	-0.000318605	6.48762e-05	0.000126949	-0.000221434	0.000296537	-3.0036e-05	2.02285e-05	5.24933e-05	-2.88866e-05	-0.000106739	5.22506e-05	0.000148338	0.00016661	0.000120592	4.45896e-05	3.82707e-05	-5.82445e-07
Comp_4	age10	-6.41693e-06	-6.38758e-06	1.31744e-05	-3.12844e-06	3.83841e-06	8.9508e-07	-6.34803e-06	-5.14929e-06	6.00719e-06	5.0836e-06	1.64784e-07	1.05421e-06	6.17302e-06	-2.21752e-06	3.87523e-06	-4.36275e-07	-3.85789e-06	0.000101448	-0.000179952	8.27569e-05	-1.15159e-05	2.72419e-05	4.8363e-05	-0.000118919	-5.51309e-05	1.65718e-05	0.000129701	4.19374e-05	1.67711e-05	5.30912e-05	8.77729e-05	4.74544e-05	-1.7728e-05	3.65519e-05	2.78421e-05	-1.02735e-05	3.20654e-06	2.19361e-06	-1.8628e-05	-7.01086e-06	2.40792e-05	-2.04687e-05	-3.94746e-06	-2.20349e-05	-3.08915e-05	-9.00177e-06	-5.8762e-06	-9.88454e-06
Comp_4	_cons	-9.66149e-05	0.00027157	-0.000104872	3.00674e-06	7.62135e-05	0.000175406	-9.15072e-05	0.000144429	-0.000197298	6.79979e-05	4.51261e-05	-3.0508e-05	9.18982e-05	7.59899e-05	0.000209917	2.05312e-05	-0.000353997	0.000313121	8.0705e-05	-8.19428e-06	0.000448139	-0.000114413	0.000228122	0.000212321	0.000259277	0.000174954	0.000478047	0.00011793	-0.000177876	0.000257768	-0.000390575	0.000272777	1.58865e-05	-0.0010464	-0.000411996	-0.000290498	6.1156e-05	-0.000248994	6.76626e-05	-3.59854e-05	-0.000287846	0.000126484	-9.8064e-05	-0.000126336	4.25123e-05	-4.52676e-05	-0.000116077	0.0001219
Prob_C1	QL2100	-0.00558716	0.0010443	0.00782826	-0.00320319	0.0119745	0.00609044	0.0171981	-0.0128941	0.0180014	0.00185737	-0.00368958	0.00207061	0.0015556	-0.00222397	-0.00252819	2.3863e-05	-0.032399	0.0593311	-0.106069	0.0564172	-0.0055271	0.0555333	0.00664253	-0.00640276	-0.0733253	-0.0193542	0.0515637	0.0123953	0.0604997	-0.00243073	0.0758589	0.0174455	-0.00499552	-0.0344371	0.066512	0.0471884	-0.00988562	0.0279257	-0.0252586	-0.0144532	0.000702427	-0.0128727	0.032557	-0.00904608	-0.0205725	-0.00377677	-0.00512467	-0.0348377
Prob_C1	c.QL2100#c.QL2100	0.0173427	3.83459e-05	-0.00537863	0.00244236	-0.0101248	-0.00954156	-0.0216804	0.00543045	-0.0169574	0.00141973	0.00240295	-0.0038568	0.00179878	0.00364376	0.00545403	0.000474556	0.0249484	-0.0499493	0.083711	-0.0411537	-0.000418155	-0.0473837	-0.00705855	-0.0169566	0.0567864	0.0248327	-0.0339355	-0.00681595	-0.0544015	0.00637194	-0.0555201	-0.0109026	0.00324902	0.0408719	-0.0644469	-0.0446996	0.00961583	-0.0272332	0.0190138	0.0146383	0.00403101	0.0101748	-0.0302615	0.00418162	0.0152858	0.00529349	0.00162298	0.0317122
Prob_C1	_cons	-0.000778112	-0.00017408	-0.00242556	0.000797593	-0.00321311	-0.000609615	-0.00480278	0.00401161	-0.00711933	-0.000588972	0.00139159	-0.000321367	-0.000177891	0.00100342	0.00188508	-6.92686e-06	0.00976489	-0.0162964	0.0297717	-0.015111	0.00134995	-0.0157965	-0.000540552	-9.59956e-05	0.0190702	0.00702463	-0.00949885	-0.00360945	-0.0172409	0.00142461	-0.0247665	-0.00300442	0.00122777	0.00852477	-0.0142388	-0.0168308	0.00335532	-0.00755642	0.00760646	0.00455477	-0.000330089	0.00407169	-0.0111972	0.00158805	0.00558349	0.000506071	0.00129051	0.00989519
Prob_C2	QL2100	0.0167969	-0.00169233	0.00768882	-0.00324337	0.00454285	-0.00454841	-0.0064645	-0.015588	0.0015161	0.00640908	-0.00206901	-0.00222631	0.00674638	0.000450082	0.00687204	0.000970624	-0.0134867	0.059529	-0.126332	0.079946	0.00750212	0.0543232	0.00504738	-0.0470306	-0.0963284	0.0195623	0.0864324	0.00979984	0.0573541	0.00711312	0.140386	0.0324921	-0.0070271	-0.0350043	-0.0123884	0.0220317	-0.011455	-0.0172031	-0.0273149	-0.0105308	-0.0171505	-0.0207755	0.0161111	-0.0220886	-0.0196505	-0.0014224	-0.00817877	-0.0371085
Prob_C2	c.QL2100#c.QL2100	-0.0148804	0.000877875	-0.00505659	0.00251811	-0.00287185	0.00418994	0.00795225	0.0128435	0.00335447	-0.00548138	0.00133868	0.00210854	-0.00617099	-0.00165188	-0.00775889	-0.000840106	0.00745646	-0.038406	0.0797618	-0.0565038	-0.000864346	-0.037234	-0.00511052	0.0466901	0.0671131	-0.0247715	-0.0671485	-0.00654597	-0.0333959	-0.00805817	-0.0946748	-0.0245186	0.00553007	0.0216314	0.0267397	-0.00811119	0.0100261	0.0170581	0.0184454	0.0025799	0.00887769	0.0112178	-0.0034015	0.0170532	0.0119833	0.000171268	0.00556244	0.0191312
Prob_C2	_cons	-0.0030132	0.00102897	-0.00276705	0.00089518	-0.00165077	0.000778814	-0.000716725	0.00382328	-0.00373877	-0.00119517	0.000778339	0.000248929	-0.000980628	0.000917263	8.60694e-05	-0.000166803	0.00537976	-0.0220759	0.0453732	-0.027456	-0.00536263	-0.0215332	-0.000107804	0.00218252	0.0345603	0.000452674	-0.0242988	-0.00245151	-0.025948	0.00185656	-0.0486052	-0.00877426	0.00195313	0.0188834	-0.0101295	-0.0128273	0.00325776	0.00162927	0.0103823	0.00722344	0.00921042	0.00883608	-0.0113348	0.00658633	0.00757192	0.00171553	0.00273776	0.0179457
Prob_C3	QL2100	0.00410387	-0.00640542	0.00901676	-0.00244926	0.00423187	-0.0026221	-0.00222008	-0.0140278	0.0012287	0.00441468	-0.00130917	-0.000604062	0.00528104	-0.000229017	0.0050127	0.000497006	-0.00639256	0.0542653	-0.105522	0.0696013	-0.0122827	0.0554271	0.00226315	-0.0279675	-0.0942043	0.00623185	0.0907831	0.00827796	0.0630084	-0.00389807	0.061771	0.030174	-0.0060874	-0.0311369	0.156652	-0.0106704	0.0129529	0.0246428	-0.0231036	-0.0289464	-0.012414	-0.0220977	0.0168759	-0.0277625	-0.0335253	-0.00778097	-0.0170724	-0.0481268
Prob_C3	c.QL2100#c.QL2100	-0.00236192	0.00435071	-0.00647743	0.00207215	-0.00339439	0.000869848	0.00226951	0.0106565	0.00144159	-0.00369283	0.000758408	0.000473428	-0.00454148	0.000224812	-0.00560464	-0.00044471	0.00484347	-0.0462395	0.0894056	-0.0608029	0.0010315	-0.0495184	-0.0103758	0.0131742	0.0847691	-0.010263	-0.078901	-0.00345257	-0.057899	0.00470219	-0.0660789	-0.0237631	0.00593194	0.0399546	-0.0624037	0.00165886	-0.000727392	0.00282434	0.0157364	0.0298134	0.0310965	0.0224578	-0.0151	0.0246778	0.0227109	0.00796296	0.00987198	0.0362629
Prob_C3	_cons	-0.00139163	0.00161024	-0.00261361	0.000566213	-0.00121414	0.00102806	-0.000577543	0.00371374	-0.00299662	-0.000919449	0.000637784	8.71375e-05	-0.000843587	0.000533895	0.000280126	-7.40504e-05	0.00294732	-0.0134095	0.0254729	-0.0155604	0.00433283	-0.0134046	0.00102642	0.00664941	0.0200432	0.00123679	-0.0166914	-0.00304515	-0.0146763	0.00101304	-0.0156864	-0.0055483	0.00125776	0.00500563	-0.0421635	-0.000598073	-0.00323471	-0.00974594	0.00643976	0.00602568	-0.00104801	0.00471125	-0.00549614	0.00502185	0.00833208	0.000976166	0.00431046	0.0119826
lns_1	_cons	-0.000152401	0.000191246	8.36077e-05	-2.66966e-05	1.18707e-05	6.92223e-05	-0.000195079	-0.000210541	-0.000177644	8.50485e-05	7.85903e-05	-3.33921e-05	0.00013666	0.000111736	0.000259092	2.53117e-05	-0.000212793	5.91151e-06	3.11828e-05	0.000209833	-5.69279e-05	-5.3756e-05	0.000178933	-0.000689031	-0.000341041	0.000303693	0.000818919	8.61911e-05	-4.60538e-05	0.000232033	-0.000135784	0.000259976	-4.91319e-05	8.45266e-06	-0.000691698	-0.000462869	-2.94786e-05	-0.000306845	6.45997e-05	0.000235043	-5.73774e-06	6.43081e-05	-0.000395156	-0.000180212	1.82662e-06	7.67949e-05	-9.56848e-05	8.68984e-05
lns_2	_cons	0.000261173	5.98636e-05	-1.74877e-05	-2.19204e-05	3.82643e-05	2.3474e-05	1.9748e-05	-3.97503e-05	-1.86156e-05	3.6393e-05	-5.01099e-05	-1.50751e-05	1.90386e-05	-3.47018e-05	7.13168e-05	9.97266e-06	-0.000220247	0.00108386	-0.00140976	0.000340446	0.00058951	-4.79746e-05	0.00159937	-0.000260929	-0.000178838	0.000240083	-0.000486971	0.000295254	9.39062e-05	0.000308452	0.00323808	-0.000572459	-0.000198763	-2.3539e-05	-0.00722005	0.00132819	-0.00144667	-0.00168061	0.000126385	-0.000305169	-0.00105496	0.000113844	-0.000126798	0.000197017	0.000380086	-6.69297e-05	0.000572995	0.000522493
lns_3	_cons	-1.20389e-05	2.74162e-05	-1.36982e-05	1.16357e-05	-1.03614e-05	-1.7468e-05	-1.22438e-05	-1.22378e-05	1.29975e-07	-2.20963e-06	-4.8242e-06	3.71188e-06	-4.82321e-06	3.04386e-05	-2.09644e-05	-2.479e-06	2.27618e-05	-0.000473509	0.00116473	-0.000762088	-0.000582243	-0.000805952	-0.000288162	-0.000973946	0.00131051	-1.66539e-05	-0.000644709	0.000185922	-0.00114631	0.000199836	-0.00141929	-0.000156015	5.7584e-05	0.00128883	0.0015124	-0.000674317	0.000408297	0.000562789	0.000651341	0.000695456	0.00177011	-0.000133937	-0.000270258	3.36208e-05	0.000179643	0.000377738	5.87432e-05	0.000279351
lns_4	_cons	-0.000498171	0.000146497	-0.000261221	0.000133524	-0.000108616	9.67376e-05	0.000667258	0.000547799	0.000764278	-0.000315423	-1.90485e-05	9.11241e-05	-0.00041604	-0.000227731	-0.000719137	-4.43168e-05	-1.66468e-05	-0.00181122	0.00360531	-0.00261942	0.000410535	-0.000884798	-0.000962907	0.00319456	0.00301766	-0.00147052	-0.00443394	-0.000303624	-0.000936902	-0.000987474	-0.00237505	-0.00160972	0.000348735	2.57399e-05	-0.00111937	0.00154126	0.000116895	0.000298948	0.000523048	-0.000166254	-0.000110356	6.27105e-05	0.000869208	0.000979552	0.000765624	0.000350613	0.000233675	0.000198151
[truncated: 33 more columns]

## Sheet: Notes
Laura A Gray
Excel calculator for mapping between QLQ-C30 and EQ-5D-3L
See Gray LA, Hernandez Alava M & Wailoo AJ "Mapping the QLQ-C30 to EQ-5D-3L in patients with breast cancer"
version 1
22nd July 2020
Results compared with stata stir file to ensure they are consistant
Stata .stir file also available in appendix
